# Supplementary material for: Predicting EQ-5D full health state in systemic lupus erythematosus using machine learning algorithms
Source: Rheumatol Adv Pract. 2025 Apr 18;9(2):rkaf032. doi: 10.1093/rap/rkaf032 (PMC12007597; doi:10.1093/rap/rkaf032)
Supplement: rkaf032_Supplementary_Data [file rkaf032_supplementary_data.zip]

Archive with 1 entries (1 files):
- 24-153 Supplementary Material.docx
